# Supplementary material for: Preparation and Evaluation of a Combination of Chelating Agents for the Removal of Inhaled Uranium
Source: Molecules. 2024 Dec 5;29(23):5759. doi: 10.3390/molecules29235759 (PMC11643969; doi:10.3390/molecules29235759)
Supplement: Supplementary file 1 [file molecules-29-05759-s001.zip]

Archive with 1 entries (1 files):
- molecules-3338749-supplementary.pdf
